# Supplementary material for: MRI Characteristics of Pediatric and Young-Adult Renal Cell Carcinoma: A Single-Center Retrospective Study and Literature Review
Source: Cancers (Basel). 2023 Feb 22;15(5):1401. doi: 10.3390/cancers15051401 (PMC10000563; doi:10.3390/cancers15051401)
Supplement: Supplementary file 1 [file cancers-15-01401-s001.zip]

Archive with 1 entries (1 files):
- cancers-2185359-supplementary.pdf
